# Supplementary material for: Nutritional Composition, Physicochemical Properties, Antioxidant Activity, and Sensory Quality of Matricaria chamomilla-Enriched Wheat Bread
Source: Foods. 2025 Feb 28;14(5):838. doi: 10.3390/foods14050838 (PMC11898972; doi:10.3390/foods14050838)
Supplement: Supplementary file 1 [file foods-14-00838-s001.zip]

Archive with 1 entries (1 files):
- foods-3475015-supplementary.pdf
